# Supplementary material for: Menopause Is Associated with an Altered Gut Microbiome and Estrobolome, with Implications for Adverse Cardiometabolic Risk in the Hispanic Community Health Study/Study of Latinos
Source: mSystems. 2022 Apr 13;7(3):e00273-22. doi: 10.1128/msystems.00273-22 (PMC9239235; doi:10.1128/msystems.00273-22)
Supplement: TABLE S1 [file msystems.00273-22-st001.xlsx]

## Sheet: Table S1
Table S1. Group comparisons of alpha-diversity, as measured by the Shannon diversity index. Results are from multivariable linear regression analysis with Shannon index as the outcome and study group (pre-menopausal women, post-menopausal women, younger men, older men) as the main predictor. Primary model adjusts for age, Hispanic/Latino background, U.S. nativity, AHEI2010, field center, hormonal…
	Primary model			Full model
	Beta	SE	P-value	Beta	SE	P-value
Post- vs. pre-menopausal women	-0.0789645	0.042176	0.0613	-0.07781	0.04226	0.06574
Younger men vs. pre-menopausal women	-0.12684	0.0420203	0.00257	-0.1125	0.0433	0.00944
Older men vs. pre-menopausal women	-0.0953932	0.0439227	0.02997	-0.09066	0.04536	0.04576
