# Supplementary material for: Menopause Is Associated with an Altered Gut Microbiome and Estrobolome, with Implications for Adverse Cardiometabolic Risk in the Hispanic Community Health Study/Study of Latinos
Source: mSystems. 2022 Apr 13;7(3):e00273-22. doi: 10.1128/msystems.00273-22 (PMC9239235; doi:10.1128/msystems.00273-22)
Supplement: TABLE S2 [file msystems.00273-22-st002.xlsx]

## Sheet: Table S2
Table S2. Associations of study group with overall gut microbiome composition according to the Jensen-Shannon Divergence (JSD). Results are from PERMANOVA analysis with JSD as the outcome and study group (pre-menopausal women, post-menopausal women, younger men, older men) as the main predictor. Primary model adjusts for age, Hispanic/Latino background, U.S. nativity, AHEI2010, field center, horm…
	Primary model		Full model
Group comparison	R-squared (%)	P-value	R-squared (%)	P-value
Younger men vs. pre-menopausal women	1.035	0.001	0.935	0.001
Post- vs. pre-menopausal women	0.129	0.009	0.129	0.012
Older vs. younger men	0.065	0.153	0.054	0.21
Older men vs. post-menopausal women	0.801	0.001	0.674	0.001
Age	0.593	0.001	0.455	0.001
Field center	0.67	0.001	0.691	0.001
Hispanic/Latino background	0.971	0.001	0.96	0.001
Born in U.S.	0.503	0.001	0.478	0.001
Antibiotics in last 6 months	0.268	0.001	0.275	0.001
Bristol stool score	0.737	0.001	0.725	0.001
Alternative Healthy Eating Index 2010	0.057	0.184	0.058	0.145
Current hormonal birth control	0.057	0.189	0.054	0.215
Current smoker	0.156	0.004	0.161	0.003
Current drinker	0.198	0.002	0.147	0.01
Income	0.303	0.001	0.309	0.001
Education	0.117	0.013	0.121	0.032
Moderate or vigorous physical activity	0.035	0.488	0.038	0.442
BMI	0.287	0.001	0.072	0.107
Fasting glucose			0.121	0.021
Systolic blood pressue			0.066	0.123
Diastolic blood pressure			0.039	0.379
Triglycerides			0.096	0.041
HDL			0.058	0.178
Waist circumference			0.012	0.946
Anti-diabetic medication			0.281	0.002
Cholesterol-lowering medication			0.02	0.814
Anti-hypertension medication			0.049	0.239
