# Supplementary material for: Menopause Is Associated with an Altered Gut Microbiome and Estrobolome, with Implications for Adverse Cardiometabolic Risk in the Hispanic Community Health Study/Study of Latinos
Source: mSystems. 2022 Apr 13;7(3):e00273-22. doi: 10.1128/msystems.00273-22 (PMC9239235; doi:10.1128/msystems.00273-22)
Supplement: TABLE S3 [file msystems.00273-22-st003.xlsx]

## Sheet: Table S3
Table S3. Associations of menopause status with clr-transformed species abundance. Taxa shown were significant (detection level at or above 0.6) in ANCOM2 analysis for post- vs. pre-menopausal women, adjusting for age, Hispanic/Latino background, U.S. nativity, AHEI2010, field center, hormonal contraceptive use, antibiotics use in last 6 months, Bristol stool type, current smoking, current drinki…
			Primary model				Full model
ID	Species name	ANCOM detection level	Beta	Lower 95% CI	Upper 95% CI	P-value	Beta	Lower 95% CI	Upper 95% CI	P-value
X102	Prevotella_marshii	0.9	0.919	0.443	1.394	0.0002	0.959	0.48	1.439	0.0001
X127	Parabacteroides_johnsonii	0.6	-0.345	-0.609	-0.08	0.0107	-0.363	-0.63	-0.096	0.0077
X267	[Clostridium]_lactatifermentans	0.6	-0.342	-0.587	-0.097	0.0062	-0.354	-0.6	-0.108	0.0048
X270	Oscillibacter_sp._KLE_1745	0.6	-0.335	-0.613	-0.056	0.0184	-0.355	-0.635	-0.075	0.013
X322	Veillonella_seminalis	0.6	-0.534	-0.955	-0.112	0.0131	-0.527	-0.952	-0.102	0.0152
X337	Sutterella_wadsworthensis	0.8	0.765	0.053	1.478	0.0354	0.758	0.039	1.477	0.0387
X342	Escherichia_coli	0.7	-0.583	-1.117	-0.048	0.0326	-0.64	-1.16	-0.12	0.0158
X352	Akkermansia_muciniphila	0.6	-0.644	-1.324	0.036	0.0633	-0.651	-1.334	0.032	0.0616
X450	E. coli-Shigella spp.	0.7	-1.101	-1.939	-0.264	0.01	-1.199	-2.022	-0.376	0.0043
X72	Bacteroides_sp._Ga6A1	0.6	0.543	0.201	0.885	0.0019	0.584	0.239	0.929	0.0009
