# Supplementary material for: Menopause Is Associated with an Altered Gut Microbiome and Estrobolome, with Implications for Adverse Cardiometabolic Risk in the Hispanic Community Health Study/Study of Latinos
Source: mSystems. 2022 Apr 13;7(3):e00273-22. doi: 10.1128/msystems.00273-22 (PMC9239235; doi:10.1128/msystems.00273-22)
Supplement: TABLE S4 [file msystems.00273-22-st004.xlsx]

## Sheet: Table S4
Table S4. Associations of menopause status with clr-transformed KEGG module abundance. Modules shown were significant (detection level at or above 0.6) in ANCOM2 analysis for post- vs. pre-menopausal women, adjusting for age, Hispanic/Latino background, U.S. nativity, AHEI2010, field center, hormonal contraceptive use, antibiotics use in last 6 months, Bristol stool type, current smoking, current…
					Primary model				Full model
Module ID	Level 1 label	Level 2 label	Level 3 label	ANCOM detection level	Beta	Lower 95% CI	Upper 95% CI	P-value	Beta	Lower 95% CI	Upper 95% CI	P-value
XM00185	Environmental information processing	Mineral and organic ion transport system	Sulfate transport system [PATH:map02010] [BR:ko02000]	0.6	0.445	0.141	0.749	0.0042	0.447	0.143	0.751	0.004
XM00325	Environmental information processing	Bacterial secretion system	alpha-Hemolysin/cyclolysin transport system [PATH:map02010 map03070] [BR:ko02000]	0.8	-0.883	-1.421	-0.345	0.0013	-0.795	-1.337	-0.253	0.004
XM00332	Environmental information processing	Bacterial secretion system	Type III secretion system [PATH:map03070] [BR:ko02044]	0.8	-1.175	-2.087	-0.263	0.0116	-1.298	-2.199	-0.397	0.0048
XM00333	Environmental information processing	Bacterial secretion system	Type IV secretion system [PATH:map03070] [BR:ko02044]	0.9	-1.708	-2.71	-0.706	0.0008	-1.734	-2.744	-0.724	0.0008
XM00542	Genotypic signature	Pathogenicity	EHEC/EPEC pathogenicity signature, T3SS and effectors [PATH:map05130]	0.8	-1.346	-2.333	-0.358	0.0076	-1.472	-2.446	-0.498	0.0031
