# Supplementary material for: Menopause Is Associated with an Altered Gut Microbiome and Estrobolome, with Implications for Adverse Cardiometabolic Risk in the Hispanic Community Health Study/Study of Latinos
Source: mSystems. 2022 Apr 13;7(3):e00273-22. doi: 10.1128/msystems.00273-22 (PMC9239235; doi:10.1128/msystems.00273-22)
Supplement: TABLE S5 [file msystems.00273-22-st005.xlsx]

## Sheet: Table S5
Table S5. Least-square means of inverse-normal transformed sex hormone-related metabolites among pre- and post-menopausal women. Estimates are from multivariable linear regression with inverse-normal transformed metabolite as outcome and study groups as the main predictor (pre-menopausal women, post-menopausal women, older men, younger men), adjusting for adjusting for age, Hispanic/Latino backgr…
Chemical ID	Chemical name	Pre-menopausal women (n=154)	Post-menopausal women (n=192)	P-value
AndroS_100000792	dehydroepiandrosterone sulfate (DHEA-S)	-0.85(-1.09,-0.61)	-0.75(-0.99,-0.52)	0.3036
AndroS_100001073	androsterone sulfate	-0.82(-1.1,-0.54)	-0.75(-1.02,-0.47)	0.5145
AndroS_100001287	epiandrosterone sulfate	-0.85(-1.12,-0.58)	-0.84(-1.1,-0.58)	0.887
AndroS_100001987	5alpha-androstan-3beta,17beta-diol disulfate	-1.15(-1.36,-0.94)	-1.16(-1.36,-0.95)	0.9137
AndroS_100001992	androstenediol (3beta,17beta) disulfate (1)	-1.02(-1.25,-0.79)	-0.97(-1.19,-0.74)	0.5613
AndroS_100001994	androstenediol (3beta,17beta) disulfate (2)	-0.81(-1.08,-0.54)	-0.82(-1.09,-0.56)	0.9178
AndroS_100002018	5alpha-androstan-3alpha,17beta-diol monosulfate (1)	-0.92(-1.19,-0.65)	-0.85(-1.12,-0.58)	0.5276
AndroS_100002026	androstenediol (3alpha, 17alpha) monosulfate (2)	-0.8(-1.07,-0.52)	-0.72(-0.99,-0.45)	0.4667
AndroS_100002027	androstenediol (3alpha, 17alpha) monosulfate (3)	-1.01(-1.25,-0.77)	-1.01(-1.25,-0.77)	0.9848
AndroS_100002028	androstenediol (3beta,17beta) monosulfate (1)	-0.98(-1.21,-0.75)	-0.86(-1.09,-0.64)	0.174
AndroS_100002029	androstenediol (3beta,17beta) monosulfate (2)	-0.52(-0.81,-0.22)	-0.38(-0.67,-0.1)	0.2448
AndroS_100002126	16a-hydroxy DHEA 3-sulfate	-0.85(-1.11,-0.59)	-0.95(-1.21,-0.7)	0.2972
AndroS_100002152	andro steroid monosulfate C19H28O6S (1)*	-0.75(-1.02,-0.49)	-0.86(-1.12,-0.6)	0.2975
AndroS_100002761	androsterone glucuronide	-0.8(-1.05,-0.56)	-0.9(-1.14,-0.66)	0.2893
AndroS_100005403	etiocholanolone glucuronide	-0.47(-0.77,-0.17)	-0.61(-0.91,-0.32)	0.2264
AndroS_100006005	5alpha-androstan-3alpha,17beta-diol monosulfate (2)	-1.58(-1.72,-1.43)	-1.56(-1.7,-1.42)	0.7114
AndroS_100020541	11beta-hydroxyandrosterone glucuronide	-1.03(-1.31,-0.74)	-0.68(-0.96,-0.4)	0.0019
PregnS_100001993	pregnenediol disulfate (C21H34O8S2)*	-0.82(-1.05,-0.58)	-1.03(-1.25,-0.8)	0.0194
PregnS_100001999	21-hydroxypregnenolone disulfate	-0.72(-0.99,-0.44)	-0.77(-1.04,-0.5)	0.6493
PregnS_100002067	pregnenediol sulfate (C21H34O5S)*	-0.84(-1.07,-0.6)	-0.95(-1.18,-0.72)	0.1948
PregnS_100002129	pregnenolone sulfate	-0.76(-1,-0.52)	-0.89(-1.12,-0.65)	0.1882
PregnS_100005418	17alpha-hydroxypregnanolone glucuronide	-0.43(-0.67,-0.2)	-1.15(-1.39,-0.92)	<0.001
PregnS_100021103	pregnenetriol sulfate*	-0.86(-1.11,-0.61)	-0.83(-1.08,-0.59)	0.7936
PregnS_100021104	pregnenetriol disulfate*	-0.84(-1.1,-0.59)	-0.88(-1.13,-0.63)	0.7118
ProgeS_100001988	5alpha-pregnan-3beta,20alpha-diol disulfate	-0.97(-1.18,-0.77)	-1.46(-1.66,-1.26)	<0.001
ProgeS_100002009	5alpha-pregnan-3beta,20beta-diol monosulfate (1)	-1.04(-1.25,-0.84)	-1.36(-1.55,-1.16)	<0.001
ProgeS_100002014	5alpha-pregnan-3beta,20alpha-diol monosulfate (2)	-1.14(-1.33,-0.94)	-1.44(-1.63,-1.24)	<0.001
ProgeS_100003470	pregnanediol-3-glucuronide	-0.79(-1.01,-0.57)	-1.19(-1.4,-0.97)	<0.001
