# Supplementary material for: Menopause Is Associated with an Altered Gut Microbiome and Estrobolome, with Implications for Adverse Cardiometabolic Risk in the Hispanic Community Health Study/Study of Latinos
Source: mSystems. 2022 Apr 13;7(3):e00273-22. doi: 10.1128/msystems.00273-22 (PMC9239235; doi:10.1128/msystems.00273-22)
Supplement: TABLE S6 [file msystems.00273-22-st006.xlsx]

## Sheet: Table S6
Table S6. Association of menopause-related species and modules with continuous metabolic outcomes, in post-menopausal women, excluding medication users as specified in column headers. Estimates are from multivariable linear regression with clr-transformed species/modules as predictors and continuous metabolic indicators as outcomes, adjusting for age, Hispanic/Latino background, U.S. nativity, AH…
							Fasting Glucose(excluding taking antidiabetic meds) n=770			Triglyceride(excluding taking anti-highchol meds) n=715			HDL(excluding taking anti-highchol meds) n=715			Diastolic BP(excluding taking antihypertensive meds) n=598			Systolic BP(excluding taking antihypertensive meds) n=598			waist circumference n=1027
No BMI adjustment
Species ID	Phylum	Class	Order	Family	Genus	Species	Beta	95%CI	p-value	Beta	95%CI	p-value	Beta	95%CI	p-value	Beta	95%CI	p-value	Beta	95%CI	p-value	Beta	95%CI	p-value
X721	Bacteroidetes	Bacteroidia	Bacteroidales	Bacteroidaceae	Bacteroides	Bacteroides_sp._Ga6A1	-0.00552382	(-0.72,0.709)	0.9879	2.11269	(-0.648,4.874)	0.1335	-0.122877	(-0.688,0.442)	0.6693	0.0281332	(-0.38,0.437)	0.8925	0.598457	(-0.107,1.304)	0.0964	0.294365	(-0.143,0.732)	0.187
X1021	Bacteroidetes	Bacteroidia	Bacteroidales	Prevotellaceae	Prevotella	Prevotella_marshii	-0.230274	(-0.755,0.295)	0.3894	-1.73239	(-3.785,0.32)	0.0979	0.0204739	(-0.399,0.44)	0.9238	-0.118719	(-0.418,0.181)	0.4364	0.124883	(-0.394,0.644)	0.6364	0.0289982	(-0.291,0.349)	0.8589
X1271	Bacteroidetes	Bacteroidia	Bacteroidales	Tannerellaceae	Parabacteroides	Parabacteroides_johnsonii	-0.690984	(-1.658,0.276)	0.1612	0.736189	(-3.11,4.582)	0.7071	0.598148	(-0.186,1.382)	0.1346	-0.497162	(-1.085,0.091)	0.0974	-1.0677	(-2.085,-0.051)	0.0397	-0.0938319	(-0.682,0.494)	0.7544
X2671	Firmicutes	Clostridia	Clostridiales	Lachnospiraceae	Tyzzerella	[Clostridium]_lactatifermentans	-0.725153	(-1.803,0.353)	0.1869	-3.4207	(-7.51,0.669)	0.101	1.44964	(0.62,2.279)	0.0006	-0.140706	(-0.77,0.488)	0.6606	-0.770952	(-1.859,0.317)	0.1644	-1.4383	(-2.074,-0.803)	0
X2701	Firmicutes	Clostridia	Clostridiales	Oscillospiraceae	Oscillibacter	Oscillibacter_sp._KLE_1745	-0.124801	(-1.081,0.831)	0.7978	0.581756	(-3.282,4.445)	0.7676	0.925952	(0.14,1.712)	0.021	0.0957997	(-0.458,0.65)	0.7343	-0.416984	(-1.376,0.542)	0.3934	-0.883992	(-1.443,-0.325)	0.002
X3221	Firmicutes	Negativicutes	Veillonellales	Veillonellaceae	Veillonella	Veillonella_seminalis	-0.0672194	(-0.696,0.561)	0.8338	-1.42824	(-3.948,1.092)	0.2661	0.293622	(-0.221,0.808)	0.2629	0.0937345	(-0.278,0.465)	0.6203	0.187015	(-0.456,0.83)	0.5681	-0.217343	(-0.589,0.154)	0.2517
X33711	Proteobacteria	Betaproteobacteria	Burkholderiales	Sutterellaceae	Sutterella	Sutterella_wadsworthensis	0.172749	(-0.188,0.533)	0.3473	0.403582	(-1.027,1.834)	0.5798	-0.0408733	(-0.333,0.251)	0.7837	0.296454	(0.086,0.507)	0.006	0.683057	(0.32,1.046)	0.0002	0.120529	(-0.101,0.342)	0.2859
X34211	Proteobacteria	Gammaproteobacteria	Enterobacterales	Enterobacteriaceae	Escherichia	Escherichia_coli	0.0319954	(-0.465,0.529)	0.8996	0.0788971	(-1.881,2.039)	0.937	-0.25038	(-0.65,0.149)	0.2192	-0.0301461	(-0.319,0.258)	0.8374	-0.444257	(-0.942,0.054)	0.0803	0.199217	(-0.091,0.49)	0.1786
X3521	Verrucomicrobia	Verrucomicrobiae	Verrucomicrobiales	Akkermansiaceae	Akkermansia	Akkermansia_muciniphila	-0.1572	(-0.555,0.24)	0.4378	-1.05237	(-2.612,0.508)	0.1857	0.243534	(-0.075,0.562)	0.1336	-0.00609208	(-0.236,0.224)	0.9586	-0.0721886	(-0.471,0.327)	0.7223	-0.19624	(-0.429,0.036)	0.0976
X4501	Proteobacteria	Gammaproteobacteria	Enterobacterales	Enterobacteriaceae	Shigella	E. coli-Shigella spp.	0.0308015	(-0.274,0.336)	0.843	-0.186235	(-1.406,1.034)	0.7645	-0.0610145	(-0.31,0.188)	0.6307	-0.0950144	(-0.274,0.084)	0.2972	-0.280866	(-0.59,0.028)	0.0749	0.0612434	(-0.121,0.244)	0.5109
Module ID	Level 1	Level 2	Level 3
M001851	Environmental information processing	Mineral and organic ion transport system	Sulfate transport system [PATH:map02010] [BR:ko02000]				-0.137459	(-1.023,0.748)	0.7606	0.298564	(-3.195,3.792)	0.8668	-0.122145	(-0.836,0.591)	0.7368	0.437116	(-0.072,0.946)	0.0921	0.563909	(-0.318,1.446)	0.2097	0.295274	(-0.224,0.814)	0.2645
M003251	Environmental information processing	Bacterial secretion system	alpha-Hemolysin/cyclolysin transport system [PATH:map02010 map03070] [BR:ko02000]				-0.176786	(-0.665,0.311)	0.4772	-2.37453	(-4.222,-0.527)	0.0118	0.140967	(-0.238,0.52)	0.4653	-0.189932	(-0.47,0.09)	0.1833	-0.361732	(-0.846,0.123)	0.1432	-0.311472	(-0.58,-0.043)	0.0231
M003321	Environmental information processing	Bacterial secretion system	Type III secretion system [PATH:map03070] [BR:ko02044]				0.0344775	(-0.242,0.311)	0.8069	-0.0808088	(-1.189,1.027)	0.8862	-0.102663	(-0.329,0.123)	0.3731	-0.113429	(-0.275,0.048)	0.1688	-0.274125	(-0.554,0.005)	0.0546	0.0942146	(-0.073,0.262)	0.2705
M003331	Environmental information processing	Bacterial secretion system	Type IV secretion system [PATH:map03070] [BR:ko02044]				0.0370248	(-0.223,0.297)	0.7799	-0.257529	(-1.302,0.787)	0.6286	0.0831026	(-0.13,0.296)	0.4446	0.128205	(-0.023,0.28)	0.0969	0.0988451	(-0.164,0.362)	0.4602	0.108651	(-0.05,0.268)	0.1803
M0054221	Genotypic signature	Pathogenicity	EHEC/EPEC pathogenicity signature, T3SS and effectors [PATH:map05130]				0.0139871	(-0.242,0.27)	0.9145	-0.109003	(-1.135,0.917)	0.8348	-0.0613556	(-0.271,0.148)	0.5653	-0.0949461	(-0.245,0.055)	0.215	-0.226	(-0.486,0.034)	0.0881	0.0836013	(-0.071,0.239)	0.2899
With BMI adjustment
Species ID	Phylum	Class	Order	Family	Genus	Species	Beta	95%CI	p-value	Beta	95%CI	p-value	Beta	95%CI	p-value	Beta	95%CI	p-value	Beta	95%CI	p-value	Beta	95%CI	p-value
X721	Bacteroidetes	Bacteroidia	Bacteroidales	Bacteroidaceae	Bacteroides	Bacteroides_sp._Ga6A1	-0.123717	(-0.827,0.58)	0.7301	2.12784	(-0.647,4.903)	0.1327	0.049181	(-0.501,0.6)	0.8608	-0.0844565	(-0.477,0.308)	0.673	0.525039	(-0.179,1.229)	0.1438	-0.093765	(-0.309,0.122)	0.3935
X1021	Bacteroidetes	Bacteroidia	Bacteroidales	Prevotellaceae	Prevotella	Prevotella_marshii	-0.227531	(-0.744,0.288)	0.3869	-1.73574	(-3.791,0.32)	0.0978	0.0709897	(-0.337,0.479)	0.7326	-0.170347	(-0.457,0.117)	0.2444	0.090067	(-0.426,0.606)	0.732	-0.0158449	(-0.173,0.141)	0.8433
X1271	Bacteroidetes	Bacteroidia	Bacteroidales	Tannerellaceae	Parabacteroides	Parabacteroides_johnsonii	-0.644498	(-1.596,0.307)	0.1839	0.736832	(-3.112,4.586)	0.7071	0.570109	(-0.191,1.331)	0.1418	-0.467934	(-1.032,0.096)	0.1037	-1.04786	(-2.059,-0.036)	0.0424	0.0631542	(-0.226,0.352)	0.6684
X2671	Firmicutes	Clostridia	Clostridiales	Lachnospiraceae	Tyzzerella	[Clostridium]_lactatifermentans	-0.348091	(-1.419,0.722)	0.5234	-3.48845	(-7.626,0.649)	0.0983	1.07156	(0.254,1.889)	0.0102	0.140891	(-0.467,0.749)	0.6491	-0.589414	(-1.68,0.502)	0.2891	-0.329934	(-0.647,-0.013)	0.0414
X2701	Firmicutes	Clostridia	Clostridiales	Oscillospiraceae	Oscillibacter	Oscillibacter_sp._KLE_1745	0.0779285	(-0.865,1.021)	0.8712	0.598361	(-3.301,4.497)	0.7633	0.603268	(-0.168,1.374)	0.1249	0.262542	(-0.27,0.795)	0.3334	-0.30646	(-1.264,0.651)	0.5298	-0.0761399	(-0.353,0.201)	0.5902
X3221	Firmicutes	Negativicutes	Veillonellales	Veillonellaceae	Veillonella	Veillonella_seminalis	-0.0516285	(-0.67,0.566)	0.8698	-1.42873	(-3.952,1.094)	0.2666	0.237733	(-0.262,0.738)	0.3506	0.101264	(-0.255,0.457)	0.5766	0.192169	(-0.447,0.832)	0.5553	-0.106628	(-0.289,0.076)	0.2526
X33711	Proteobacteria	Betaproteobacteria	Burkholderiales	Sutterellaceae	Sutterella	Sutterella_wadsworthensis	0.147547	(-0.207,0.502)	0.4144	0.403378	(-1.028,1.835)	0.5804	-0.0244842	(-0.308,0.259)	0.8655	0.249672	(0.047,0.453)	0.016	0.653061	(0.291,1.016)	0.0004	0.0551575	(-0.054,0.164)	0.3206
X34211	Proteobacteria	Gammaproteobacteria	Enterobacterales	Enterobacteriaceae	Escherichia	Escherichia_coli	0.0652025	(-0.424,0.554)	0.7936	0.0793436	(-1.882,2.041)	0.9367	-0.271993	(-0.66,0.116)	0.169	-0.00829305	(-0.285,0.268)	0.953	-0.42951	(-0.925,0.066)	0.0892	0.131968	(-0.011,0.275)	0.0698
X3521	Verrucomicrobia	Verrucomicrobiae	Verrucomicrobiales	Akkermansiaceae	Akkermansia	Akkermansia_muciniphila	-0.108253	(-0.5,0.283)	0.5872	-1.0545	(-2.618,0.509)	0.1859	0.186298	(-0.123,0.496)	0.238	0.0608293	(-0.161,0.282)	0.5898	-0.0268851	(-0.425,0.371)	0.8945	-0.0661532	(-0.18,0.048)	0.2565
X4501	Proteobacteria	Gammaproteobacteria	Enterobacterales	Enterobacteriaceae	Shigella	E. coli-Shigella spp.	0.0508181	(-0.249,0.351)	0.7397	-0.18595	(-1.407,1.035)	0.7651	-0.0814229	(-0.323,0.16)	0.5087	-0.0759854	(-0.248,0.096)	0.3847	-0.268052	(-0.576,0.04)	0.0875	0.054516	(-0.035,0.144)	0.2336
Module ID	Level 1	Level 2	Level 3
M001851	Environmental information processing	Mineral and organic ion transport system	Sulfate transport system [PATH:map02010] [BR:ko02000]				-0.365114	(-1.239,0.509)	0.4126	0.296845	(-3.207,3.801)	0.8679	0.027485	(-0.666,0.721)	0.938	0.232565	(-0.259,0.724)	0.3535	0.427651	(-0.456,1.311)	0.3422	-0.00424302	(-0.26,0.251)	0.974
M003251	Environmental information processing	Bacterial secretion system	alpha-Hemolysin/cyclolysin transport system [PATH:map02010 map03070] [BR:ko02000]				-0.0957362	(-0.577,0.385)	0.696	-2.37999	(-4.232,-0.528)	0.0118	0.0754033	(-0.293,0.444)	0.6878	-0.199395	(-0.468,0.069)	0.145	-0.368225	(-0.85,0.114)	0.134	-0.0446721	(-0.177,0.088)	0.509
M003321	Environmental information processing	Bacterial secretion system	Type III secretion system [PATH:map03070] [BR:ko02044]				0.0375345	(-0.235,0.31)	0.7866	-0.0808899	(-1.19,1.028)	0.8862	-0.0986716	(-0.318,0.121)	0.3777	-0.102227	(-0.257,0.053)	0.1958	-0.266541	(-0.545,0.012)	0.0602	0.0605644	(-0.022,0.143)	0.1495
M003331	Environmental information processing	Bacterial secretion system	Type IV secretion system [PATH:map03070] [BR:ko02044]				0.00144256	(-0.255,0.257)	0.9912	-0.257674	(-1.303,0.788)	0.6287	0.0894035	(-0.118,0.296)	0.3967	0.0973688	(-0.048,0.243)	0.1893	0.0777932	(-0.184,0.34)	0.5596	0.0312102	(-0.047,0.109)	0.434
M0054221	Genotypic signature	Pathogenicity	EHEC/EPEC pathogenicity signature, T3SS and effectors [PATH:map05130]				0.0192853	(-0.232,0.271)	0.8803	-0.108948	(-1.135,0.918)	0.835	-0.0642553	(-0.267,0.139)	0.5349	-0.0822938	(-0.226,0.062)	0.2625	-0.217441	(-0.476,0.041)	0.0991	0.0551426	(-0.021,0.131)	0.1555
