# Supplementary material for: Menopause Is Associated with an Altered Gut Microbiome and Estrobolome, with Implications for Adverse Cardiometabolic Risk in the Hispanic Community Health Study/Study of Latinos
Source: mSystems. 2022 Apr 13;7(3):e00273-22. doi: 10.1128/msystems.00273-22 (PMC9239235; doi:10.1128/msystems.00273-22)
Supplement: TABLE S7 [file msystems.00273-22-st007.xlsx]

## Sheet: Table S7
Table S7. Association of menopause-related species and modules with metabolic syndrome and its components. Odds ratios for associations of clr-transformed species and functional module abundance with metabolic syndrome and its components in post-menopausal women (n=1,027). Estimates are from multivariable logistic regression with metabolic syndrome or metabolic syndrome components as outcomes, ad…
							Fasting glucose >=100 or self-reported antidiab meds use			Triglyceride >150 or anti-highchol meds use			HDL<40(men) or 50(women) or anti-highchol meds use			SBP>=130 or DBP>=85 or antihypertension meds use			Metabolic Syndrome (three or more risk factors)			Abdominal obeseity(waistc>102(men) or 88(women))
No BMI adjustment
Species ID	Phylum	Class	Order	Family	Genus	Species	Odds ratio	95%CI	p-value	Odds ratio	95%CI	p-value	Odds ratio	95%CI	p-value	Odds ratio	95%CI	p-value	Odds ratio	95%CI	p-value	Odds ratio	95%CI	p-value
X721	Bacteroidetes	Bacteroidia	Bacteroidales	Bacteroidaceae	Bacteroides	Bacteroides_sp._Ga6A1	0.982377	(0.914,1.056)	0.6292	0.985711	(0.917,1.059)	0.6932	0.988535	(0.92,1.062)	0.7523	1.02949	(0.955,1.111)	0.4517	0.997529	(0.927,1.074)	0.9473	1.10995	(1.001,1.243)	0.0586
X1021	Bacteroidetes	Bacteroidia	Bacteroidales	Prevotellaceae	Prevotella	Prevotella_marshii	0.954219	(0.905,1.006)	0.082	0.965918	(0.916,1.018)	0.1972	0.99495	(0.944,1.049)	0.8505	1.0015	(0.948,1.058)	0.9574	0.988757	(0.937,1.044)	0.6808	1.0372	(0.965,1.117)	0.3246
X1271	Bacteroidetes	Bacteroidia	Bacteroidales	Tannerellaceae	Parabacteroides	Parabacteroides_johnsonii	0.972783	(0.883,1.072)	0.5766	1.03011	(0.935,1.135)	0.5482	0.997564	(0.905,1.099)	0.9608	0.921176	(0.828,1.023)	0.1281	0.987875	(0.893,1.092)	0.8119	1.01349	(0.888,1.152)	0.8398
X2671	Firmicutes	Clostridia	Clostridiales	Lachnospiraceae	Tyzzerella	[Clostridium]_lactatifermentans	0.875953	(0.787,0.974)	0.0153	1.0189	(0.917,1.132)	0.7274	0.897305	(0.806,0.999)	0.0477	0.897745	(0.801,1.005)	0.0623	0.864311	(0.773,0.965)	0.0099	0.892005	(0.773,1.028)	0.1149
X2701	Firmicutes	Clostridia	Clostridiales	Oscillospiraceae	Oscillibacter	Oscillibacter_sp._KLE_1745	1.01008	(0.921,1.108)	0.831	1.0359	(0.945,1.136)	0.4526	0.952082	(0.867,1.045)	0.3016	0.978486	(0.886,1.08)	0.6668	0.964434	(0.875,1.061)	0.4617	0.903397	(0.788,1.029)	0.1355
X3221	Firmicutes	Negativicutes	Veillonellales	Veillonellaceae	Veillonella	Veillonella_seminalis	0.990199	(0.931,1.053)	0.7536	0.990869	(0.932,1.053)	0.7689	0.950447	(0.893,1.011)	0.1067	0.986715	(0.924,1.053)	0.6869	0.993603	(0.933,1.058)	0.8418	1.01801	(0.938,1.104)	0.6666
X33711	Proteobacteria	Betaproteobacteria	Burkholderiales	Sutterellaceae	Sutterella	Sutterella_wadsworthensis	1.01015	(0.974,1.048)	0.5877	0.988351	(0.953,1.025)	0.527	1.00246	(0.966,1.04)	0.895	1.01477	(0.976,1.055)	0.4553	1.02847	(0.991,1.068)	0.1421	1.04111	(0.991,1.093)	0.1068
X34211	Proteobacteria	Gammaproteobacteria	Enterobacterales	Enterobacteriaceae	Escherichia	Escherichia_coli	1.11902	(1.065,1.176)	0	1.04179	(0.993,1.093)	0.0918	1.03066	(0.982,1.082)	0.2197	1.01422	(0.963,1.068)	0.5915	1.02531	(0.975,1.078)	0.3268	0.969626	(0.909,1.034)	0.3453
X3521	Verrucomicrobia	Verrucomicrobiae	Verrucomicrobiales	Akkermansiaceae	Akkermansia	Akkermansia_muciniphila	1.00289	(0.965,1.042)	0.8825	0.999903	(0.963,1.039)	0.996	0.996945	(0.959,1.036)	0.8764	0.981658	(0.942,1.023)	0.3779	0.982333	(0.944,1.022)	0.3804	0.981308	(0.932,1.033)	0.4715
X4501	Proteobacteria	Gammaproteobacteria	Enterobacterales	Enterobacteriaceae	Shigella	E. coli-Shigella spp.	1.05862	(1.027,1.092)	0.0002	1.02857	(0.998,1.06)	0.0646	1.02319	(0.993,1.055)	0.137	0.992614	(0.961,1.025)	0.6505	1.01669	(0.986,1.049)	0.2968	0.972309	(0.933,1.013)	0.1766
Module ID	Level 1	Level 2	Level 3
M001851	Environmental information processing	Mineral and organic ion transport system	Sulfate transport system [PATH:map02010] [BR:ko02000]				0.966243	(0.886,1.053)	0.4339	0.986325	(0.906,1.074)	0.751	0.984529	(0.903,1.073)	0.723	1.03982	(0.948,1.141)	0.4084	1.03274	(0.944,1.129)	0.4794	1.14403	(1.022,1.279)	0.0184
M003251	Environmental information processing	Bacterial secretion system	alpha-Hemolysin/cyclolysin transport system [PATH:map02010 map03070] [BR:ko02000]				0.964254	(0.92,1.009)	0.1189	0.975096	(0.933,1.019)	0.2607	0.955321	(0.911,1)	0.0528	0.950664	(0.904,0.998)	0.0433	0.974183	(0.928,1.02)	0.278	1.00589	(0.945,1.065)	0.8463
M003321	Environmental information processing	Bacterial secretion system	Type III secretion system [PATH:map03070] [BR:ko02044]				1.05152	(1.023,1.081)	0.0004	1.01915	(0.992,1.048)	0.1758	1.02551	(0.997,1.054)	0.0749	0.986629	(0.958,1.016)	0.3704	1.0168	(0.988,1.046)	0.25	0.982828	(0.946,1.02)	0.3657
M003331	Environmental information processing	Bacterial secretion system	Type IV secretion system [PATH:map03070] [BR:ko02044]				0.979325	(0.954,1.005)	0.1173	0.985697	(0.96,1.012)	0.281	0.982397	(0.957,1.009)	0.1851	0.992248	(0.965,1.02)	0.5842	0.984572	(0.959,1.011)	0.2562	1.01099	(0.976,1.049)	0.5501
M0054221	Genotypic signature	Pathogenicity	EHEC/EPEC pathogenicity signature, T3SS and effectors [PATH:map05130]				1.04536	(1.019,1.073)	0.0007	1.02094	(0.995,1.047)	0.1096	1.02271	(0.997,1.049)	0.086	0.994367	(0.968,1.022)	0.6842	1.01521	(0.989,1.042)	0.2607	0.982939	(0.949,1.017)	0.3301
With BMI adjustment
Species ID	Phylum	Class	Order	Family	Genus	Species	Odds ratio	95%CI	p-value	Odds ratio	95%CI	p-value	Odds ratio	95%CI	p-value	Odds ratio	95%CI	p-value	Odds ratio	95%CI	p-value	Odds ratio	95%CI	p-value
X721	Bacteroidetes	Bacteroidia	Bacteroidales	Bacteroidaceae	Bacteroides	Bacteroides_sp._Ga6A1	0.967397	(0.899,1.041)	0.3771	0.98413	(0.916,1.057)	0.6618	0.979598	(0.911,1.053)	0.5768	1.01537	(0.94,1.098)	0.7011	0.973879	(0.902,1.052)	0.4996	0.973225	(0.822,1.16)	0.7559
X1021	Bacteroidetes	Bacteroidia	Bacteroidales	Prevotellaceae	Prevotella	Prevotella_marshii	0.951286	(0.901,1.004)	0.0683	0.96575	(0.916,1.018)	0.1949	0.993992	(0.943,1.048)	0.8236	1.00056	(0.946,1.059)	0.9845	0.985713	(0.932,1.043)	0.6147	1.00419	(0.892,1.132)	0.9451
X1271	Bacteroidetes	Bacteroidia	Bacteroidales	Tannerellaceae	Parabacteroides	Parabacteroides_johnsonii	0.978772	(0.886,1.08)	0.6698	1.03083	(0.936,1.136)	0.5391	1.00113	(0.907,1.104)	0.9819	0.920589	(0.824,1.026)	0.1388	0.993971	(0.894,1.104)	0.91	1.11691	(0.904,1.383)	0.3061
X2671	Firmicutes	Clostridia	Clostridiales	Lachnospiraceae	Tyzzerella	[Clostridium]_lactatifermentans	0.909732	(0.815,1.014)	0.089	1.0236	(0.92,1.138)	0.6667	0.917614	(0.823,1.023)	0.1209	0.943546	(0.839,1.061)	0.3312	0.912498	(0.813,1.024)	0.1199	1.05415	(0.841,1.321)	0.6463
X2701	Firmicutes	Clostridia	Clostridiales	Oscillospiraceae	Oscillibacter	Oscillibacter_sp._KLE_1745	1.0425	(0.949,1.146)	0.3864	1.03943	(0.948,1.141)	0.4127	0.968612	(0.881,1.064)	0.5063	1.01881	(0.919,1.128)	0.7207	1.00884	(0.913,1.114)	0.8627	1.00455	(0.817,1.231)	0.9652
X3221	Firmicutes	Negativicutes	Veillonellales	Veillonellaceae	Veillonella	Veillonella_seminalis	0.993096	(0.933,1.057)	0.8287	0.991337	(0.932,1.054)	0.7806	0.952127	(0.894,1.013)	0.122	0.994127	(0.929,1.063)	0.8637	1.00059	(0.937,1.069)	0.986	1.05944	(0.918,1.221)	0.425
X33711	Proteobacteria	Betaproteobacteria	Burkholderiales	Sutterellaceae	Sutterella	Sutterella_wadsworthensis	1.00814	(0.971,1.046)	0.6696	0.988052	(0.953,1.025)	0.5166	1.00071	(0.964,1.038)	0.9699	1.01031	(0.971,1.051)	0.612	1.02494	(0.986,1.066)	0.2176	1.03124	(0.95,1.12)	0.4634
X34211	Proteobacteria	Gammaproteobacteria	Enterobacterales	Enterobacteriaceae	Escherichia	Escherichia_coli	1.11906	(1.065,1.177)	0	1.04155	(0.993,1.092)	0.0937	1.03001	(0.981,1.081)	0.2318	1.01313	(0.961,1.068)	0.6271	1.02613	(0.975,1.081)	0.3274	0.988171	(0.888,1.1)	0.827
X3521	Verrucomicrobia	Verrucomicrobiae	Verrucomicrobiales	Akkermansiaceae	Akkermansia	Akkermansia_muciniphila	1.00874	(0.97,1.049)	0.6624	1.0004	(0.963,1.039)	0.9837	0.999569	(0.962,1.039)	0.9826	0.98903	(0.948,1.031)	0.6073	0.990413	(0.95,1.032)	0.6473	1.03788	(0.957,1.126)	0.3674
X4501	Proteobacteria	Gammaproteobacteria	Enterobacterales	Enterobacteriaceae	Shigella	E. coli-Shigella spp.	1.05948	(1.027,1.093)	0.0003	1.02857	(0.998,1.06)	0.0646	1.02366	(0.993,1.055)	0.1315	0.992679	(0.96,1.026)	0.6626	1.0192	(0.987,1.053)	0.2491	1.01575	(0.949,1.088)	0.6522
Module ID	Level 1	Level 2	Level 3
M001851	Environmental information processing	Mineral and organic ion transport system	Sulfate transport system [PATH:map02010] [BR:ko02000]				0.955341	(0.875,1.043)	0.3067	0.985204	(0.905,1.073)	0.7314	0.977305	(0.896,1.066)	0.6046	1.0219	(0.929,1.124)	0.6558	1.01238	(0.923,1.11)	0.7945	1.19546	(1.001,1.432)	0.05
M003251	Environmental information processing	Bacterial secretion system	alpha-Hemolysin/cyclolysin transport system [PATH:map02010 map03070] [BR:ko02000]				0.971585	(0.926,1.017)	0.2267	0.97592	(0.934,1.02)	0.2779	0.96023	(0.916,1.005)	0.0867	0.959782	(0.912,1.009)	0.111	0.986588	(0.938,1.036)	0.591	1.03368	(0.942,1.13)	0.4733
M003321	Environmental information processing	Bacterial secretion system	Type III secretion system [PATH:map03070] [BR:ko02044]				1.0512	(1.022,1.082)	0.0006	1.01905	(0.991,1.048)	0.1781	1.0254	(0.997,1.054)	0.0779	0.984622	(0.955,1.015)	0.3175	1.01753	(0.988,1.048)	0.2488	1.03203	(0.971,1.098)	0.3149
M003331	Environmental information processing	Bacterial secretion system	Type IV secretion system [PATH:map03070] [BR:ko02044]				0.976327	(0.951,1.003)	0.0781	0.98535	(0.96,1.011)	0.2701	0.9805	(0.955,1.007)	0.1456	0.988794	(0.961,1.018)	0.4423	0.979967	(0.953,1.008)	0.1578	0.989931	(0.938,1.046)	0.7162
M0054221	Genotypic signature	Pathogenicity	EHEC/EPEC pathogenicity signature, T3SS and effectors [PATH:map05130]				1.04511	(1.018,1.073)	0.001	1.02086	(0.995,1.047)	0.111	1.02265	(0.997,1.049)	0.0887	0.993161	(0.966,1.021)	0.6317	1.01599	(0.989,1.044)	0.256	1.02716	(0.97,1.088)	0.3603
